# Supplementary material for: Oocyte Scoring Enhances Embryo-Scoring in Predicting Pregnancy Chances with IVF Where It Counts Most
Source: PLoS One. 2015 Dec 2;10(12):e0143632. doi: 10.1371/journal.pone.0143632 (PMC4668065; doi:10.1371/journal.pone.0143632)
Supplement: S2 Table — (XLSX) [file pone.0143632.s002.xlsx]

## Sheet: Table S2
Pt	PTOS	ET_TOS_Score	HCG	Oocyte_source_Age	grade_ave_trans	GradeGTE4	cellGTEQ8	hcg01	Score_cat	Age		Race	Donor01	Donor_age	Donor_Race	Atretic	MII	Immature	Total_Oocytes	ET	# sacs	#FHB	IR	ClinPreg	Ht	Wt	Smoker	SmokePrior3Mos	Gravidity	PrFullTermBirth	PrPreTermBirth	PrSABs	MaxFSH	rfaMale	rfaEndo	rfaPCO	rfaDimOv	rfaTubal	rfaTubalLig	rfaTubalH1dros	rfaTubalOther	rfaUterine	rfaOther	rfaOtherPGD	rfaOtherNonInfert	rfaOtherReason	rfaUnexplained	AMHLastVal	ptFSHDosage
1	-3	-3	NEG	46	4.75	1	0	0	1	46		White	0			0	5	0	0	4			0	0	66	128	No	None	4	1	0	3	6	0	0	0	0	0	0	0	0	0	1	0	0	0	0	0.3	5775
2	-3	-3	NEG	33	3.66667	0	0	0	1	33		White	0			0	3	0	3	3			0	0	68	176	No	None	1	0	0	1	12	0	0	0	1	0	0	0	0	0	0	0	0	0	0	0.16	8850
3	4	4	POS	35	5	1	1	1	3	35		White	0			0	23	1	24	2	2	2	1	1	65	164	No	None	0	0	0	0	8	0	0	0	0	0	0	0	0	0	1	0	1	0	0	3.8	2925
4	2	2	POS	33	5	1	1	1	3	33		White	0			0	5	0	5	3	3	3	1	1	68	176	No	None	1	0	0	1	12	0	0	0	1	0	0	0	0	0	0	0	0	0	0	0.28	8850
5	-2	-2	Bioch	34	4	1	1	0	2	34		White	0			0	9	0	9	2			0	0	66	122	No	None	0	0	0	0	11	0	0	0	1	1	0	0	1	0	0	0	0	0	0	0.8	4950
6	-3.44444	-3	NEG	22	5	1	1	0	1	45		White	1	22	White	0	9	0	9	2			0	0	62	140	No	None	0	0	0	0	20	0	0	0	1	0	0	0	0	0	0	0	0	0	0	1.9	10950
7	-2	-2	Bioch	38	4	1	1	0	2	38		White	0			4	10	6	20	3			0	0	65	160	No	None	0	0	0	0	8	0	0	1	0	0	0	0	0	0	0	0	0	0	0	2.1	1725
8	-3	-3	NEG	45	3.5	0	0	0	1	45		White	0			0	2	1	3	2			0	0	63	119	No	None	0	0	0	0	15	0	0	0	1	0	0	0	0	0	0	0	0	0	0	0.27	5400
9	-3	-3	POS	29	4	1	1	1	1	29		White	0			0	2	3	5	2	1	0	0	0	64	118	No	Unknown	0	0	0	0	7	0	0	0	1	1	0	0	1	0	1	0	0	0	0	2.1	8250
10	-2	-2	POS	30	5	1	1	1	2	30		White	0			0	2	1	3	2	1	1	0.5	1	59	104	No	None	0	0	0	0	15	0	0	0	1	0	0	0	0	0	0	0	0	0	0	0.16	6900
11	2.4	2.66667	POS	22	5	1	1	1	3	41		Black	1	22	Black	5	15	5	25	3	2	2	0.67	1	67	130	No	None	4	0	1	3	12	0	0	0	1	0	0	0	0	0	0	0	0	0	0	3.3	4050
12	-3.16667	-3.25	NEG	43	3.75	0	0	0	1	43		Asian	0			1	6	0	7	4			0	0	61	139	No	None	0	0	0	0	7	0	0	0	1	0	0	0	0	0	0	0	0	0	0	0.28	6000
13	-2.375	-2.25	NEG	44	4.25	1	1	0	2	44		Asian	0			0	8	2	10	4			0	0	62	113	No	None	1	0	1	0	7	0	0	0	1	1	0	0	0	0	0	0	0	0	0	4.6	8250
14	-3.66667	-3.66667	NEG	48	3.66667	0	0	0	1	48		White	0			1	3	1	5	3			0	0	64	153	No	None	7	1	0	4	9	0	0	0	1	0	0	0	0	0	0	0	0	0	0	1	9600
15	4	4	POS	41	5	1	0	1	3	41		White	0			1	3	0	4	2	2	2	1	1	65	120	Yes	None	2	1	0	1	14	0	0	0	1	0	0	0	0	0	0	0	0	0	0	0.25	6600
16	-1	-1	NEG	43	4.33333	1	1	0	2	43		Asian	0			0	3	0	3	3			0	0	60	138	No	None	3	0	0	2	9	0	0	0	1	0	0	0	0	0	0	0	0	0	0	1	6450
17	-2	-2	NEG	44	4.33333	1	1	0	2	44		White	0			0	3	0	3	3			0	0	69	160	No	None	6	0	0	4	9	0	0	0	1	0	0	0	0	0	0	0	0	0	0	1.6	7200
18	-2.8	-1.5	NEG	39	4	1	0	0	2	39		Asian	0			0	5	0	5	2			0	0	61	141	No	None	3	1	0	0	10	0	0	0	1	1	0	0	1	0	0	0	0	0	0	0.9	6600
19	-3	-3	NEG	44	3	0	0	0	1	44		White	0			0	3	0	3	1			0	0	63	119	No	None	0	0	0	0	15	0	0	0	1	0	0	0	0	0	0	0	0	0	0	0.27	5400
20	3.25	4	POS	35	4.33333	1	1	1	3	35		White	0			1	8	0	9	3	1	1	0.33	1	65	155	No	None	1	1	0	0	8	0	0	0	1	0	0	0	0	0	0	0	0	0	0	2	4000
21	-3.5	-5	NEG	41	5	1	1	0	1	41		White	0			0	2	0	2	1			0	0	63	127	No	None	5	0	0	5	10	0	0	0	1	0	0	0	0	0	0	0	0	0	0	0.34	7200
22	-2.6	-2	NEG	44	3	0	0	0	2	44		Black	0			0	5	3	8	2			0	0	63	286	No	Unknown	0	0	0	0	9	0	0	0	0	0	0	0	0	0	1	0	0	1	0	0.17	5400
23	1.2	1	POS	44	4.5	1	1	1	3	44		Asian	1	22	Asian	0	5	0	5	2	2	2	1	1	63	155	No	None	3	0	0	2	8.1	0	0	0	1	0	0	0	0	0	0	0	0	0	0	2.4	3600
24	2.30769	2.5	NEG	24	5	1	0	0	3	41		White	0			0	3	0	3	2			0	0	65	117	No	None	1	0	0	1	16	0	0	0	1	0	0	0	0	0	0	0	0	0	0	0.76	5400
25	-3.33333	-2	NEG	32	3	0	0	1	2	32		White	0			0	3	1	4	1			0	0	63	146	No	None	0	0	0	0	14	0	0	0	1	0	0	0	0	0	0	0	0	0	0	0.28	5400
26	-2.66667	-2.33333	NEG	41	4.33333	1	1	0	2	41		White	0			0	6	7	13	3			0	0	64	154	No	Unknown	0	0	0	0	9	0	0	0	1	0	0	0	0	0	0	0	0	0	0	0.87	5400
27	2.25	2	POS	32	4.5	1	0	1	3	32		White	0			0	16	3	19	2	2	2	1	1	64	143	No	None	1	0	0	1	9	1	0	0	1	0	0	0	0	0	0	0	0	0	0	2	4500
28	-2.66667	-2.5	NEG	43	4.5	1	1	0	1	43		Asian	0			1	3	0	4	2			0	0	63	121	No	None	2	0	0	1	14	0	0	0	1	0	0	0	0	0	0	0	0	0	0	0.4	15000
29	0.75	0.75	NEG	41	4.5	1	1	0	3	41		White	0			1	4	0	5	4			0	0	63	127	No	None	5	0	0	5	10	0	0	0	1	0	0	0	0	0	0	0	0	0	0	0.34	7200
30	-2.9	-4.25	NEG	44	4.75	1	1	0	1	44		Asian	0			2	10	0	12	4			0	0	64	145	No	None	1	1	0	0	6	0	0	0	1	0	0	0	0	0	0	0	0	0	0	0.44	6600
31	1.2	1.33333	POS	40	4.33333	1	0	1	3	40		White	0			0	5	1	6	3	1	1	0.33	1	66	145	No	None	1	0	0	1	18	0	0	0	1	0	0	0	0	0	0	0	0	0	0	0.16	7800
32	4.90909	5	Bioch	23	5	1	1	0	3	45		White	1	24	White	0	11	2	13	2			0	0	63	149	No	None	2	0	0	2	20	0	0	0	1	0	0	0	0	0	0	0	0	0	0	6.4	1330
33	1.33333	2	POS	22	5	1	1	1	3	41		White	1	22	White	0	12	6	18	2	1	1	0.5	1	70	167	No	None	1	0	0	1	14	0	0	0	1	0	0	0	0	0	0	0	0	0	0	2	1500
34	1.33333	1	POS	40	4	1	0	1	3	40		Asian	0			0	3	0	3	2	1	1	0.5	1	65	124	No	None	0	0	0	0	4	0	0	0	1	0	0	0	0	0	0	0	0	0	0	0.22	7200
35	-0.7	-0.25	NEG	45	4.75	1	0	0	2	45		White	0			1	10	1	12	4			0	0	67	150	No	Unknown	7	1	0	5	9	0	0	0	1	0	0	0	0	0	0	0	0	0	0	0.16	4500
36	-3.33333	-3.33333	NEG	36	3.66667	0	0	0	1	36		White	0			0	3	0	3	3			0	0	64	123	No	None	1	0	0	1	11	0	0	0	1	1	0	0	1	0	0	0	0	0	0	0.17	8400
37	-2.33333	-2.8	NEG	44	3.2	0	0	0	1	44		Black	0			0	9	1	10	5			0	0	63	286	No	Unknown	0	0	0	0	9	0	0	0	0	0	0	0	0	0	1	0	0	1	0	0.69	5400
38	-2.5	-2.5	NEG	40	3	0	0	0	1	40		Asian	0			0	2	0	2	2			0	0	64	134	No	None	0	0	0	0	9	0	0	0	1	0	0	0	0	0	0	0	0	0	0	0.16	9000
39	-0.307692	0	NEG	41	5	1	1	0	2	41		Black	0			1	13	0	14	3			0	0	62	105	No	None	6	2	0	4	6	0	0	0	1	0	0	0	0	0	1	0	0	0	0	1.4	5175
40	-2	-2	NEG	39	4	1	0	0	2	39		White	0			0	2	0	2	2			0	0	59	140	No	None	3	1	0	2	15	0	0	0	1	0	0	0	0	1	0	0	0	0	0	0.16	8550
41	-2.16667	-2.25	NEG	43	3.25	0	1	0	2	43		White	0			0	6	0	6	4			0	0	67	112	No	Unknown	2	0	0	2	17	0	0	0	1	0	0	0	0	0	0	0	0	0	0	0.65	7800
42	-2	-2	Bioch	41	4	1	0	0	2	41		White	0			0	3	0	3	3			0	0	67	156	No	None	0	0	0	0	14	0	0	0	1	0	0	0	0	0	0	0	0	0	0	0.16	7800
43	-2.66667	-2.5	NEG	30	4.5	1	1	0	1	30		Asian	0			2	6	2	10	2			0	0	62	125	No	None	0	0	0	0	8	0	0	0	1	0	0	0	0	0	0	0	0	0	0	0.16	6450
44	0.733333	1	POS	29	5	1	0	1	3	44		White	1	29	White	1	15	1	17	2	1	1	0.5	1	63	121	No	None	0	0	0	0	40	0	0	0	1	0	0	0	0	0	0	0	0	0	0	3.4	2250
45	-3	-3	Bioch	40	4.5	1	0	0	1	40		Black	0			1	2	0	3	2			0	0	64	233	No	None	0	0	0	0	14	1	0	0	1	1	0	0	1	1	0	0	0	0	0	0.16	8400
46	2.75	3	POS	27	5	1	1	1	3	27		Asian	0			0	8	1	9	2	2	2	1	1	66	146	No	None	0	0	0	0	10	0	0	0	1	0	0	0	0	0	0	0	0	0	0	0.68	1575
47	1.4	3	POS	22	5	1	1	1	3	45		White	1	22	White	2	10	1	13	2	1	1	0.5	1	64	145	No	Unknown	1	0	0	1	82	0	0	0	0	0	0	0	0	0	1	0	0	0	0	6.28	8550
48	-2.625	-2.5	NEG	43	4.25	1	0	0	1	43		Black	0			0	8	2	10	4			0	0	64	216	No	Unknown	2	0	2	0	12	1	1	0	1	1	0	0	1	1	0	0	0	0	0	0.16	11625
49	-2.14286	-1.75	POS	45	4.75	1	1	1	2	45		White	0			0	7	1	8	4	1	0	0	0	67	150	No	Unknown	7	1	0	5	9	0	0	0	1	0	0	0	0	0	0	0	0	0	0	0.16	4500
50	-2.83333	-2	NEG	38	4.66667	1	1	0	2	38		Asian	0			0	6	1	7	3			0	0	70	180	No	None	0	0	0	0	6	0	0	0	1	0	0	0	0	0	1	0	0	0	0	0.7	6600
51	-2.44444	-3.5	NEG	34	4.5	1	1	0	1	34		Asian	0			1	9	2	12	2			0	0	63	142	No	Unknown	0	0	0	0	7	1	0	0	0	0	0	0	0	0	0	0	0	0	0	4.5	3000
52	-2	-2	NEG	41	4	1	1	0	2	41		White	0			0	3	0	3	1			0	0	60	103	No	None	1	1	0	0	19	0	1	0	0	0	0	0	0	0	0	0	0	0	0	0.2	9750
53	-4	-4.5	POS	34	3.5	0	0	1	1	34		White	0			1	3	0	4	2	1	1	0.5	1	70	143	No	Unknown	0	0	0	0	22	0	0	0	1	0	0	0	0	0	0	0	0	0	0	0.71	7800
54	0.8	1	POS	24	4	1	1	1	3	24		Black	0			0	5	0	5	2	1	1	0.5	1	62	175	Yes	2	0	0	0	0	6	0	0	0	0	1	0	0	1	0	0	0	0	0	0	2.8	300
55	-3	-3	NEG	38	4	1	1	0	1	38		Black	0			0	2	0	2	1			0	0	61	116	No	None	0	0	0	0	17	0	0	0	1	0	0	0	0	1	1	0	0	1	0	0.16	5850
56	0.5	2.5	POS	27	5	1	0	0	3	49		White	1	27	White	0	8	2	10	2			0	0	63	115	No	None	2	1	0	1	93	0	0	0	1	0	0	0	0	0	0	0	0	0	0	1	4125
57	-3	-2.75	POS	43	4.25	1	0	1	1	43		Black	0			0	6	1	7	4	1	0	0	0	66	169	No	Unknown	3	2	0	1	9	0	0	0	1	0	0	0	0	0	1	0	0	0	0	0.74	9000
58	-3.77778	-4.5	NEG	27	4.5	1	0	0	1	56		Asian	1	27	Asian	2	9	1	12	2			0	0	63	125	No	Unknown	0	0	0	0	28	0	0	0	1	0	0	0	0	0	1	0	0	0	0	1	4500
59	-3.33333	-3.5	NEG	38	3.5	0	0	0	1	38		White	0			0	9	0	9	4			0	0	67	125	No	Unknown	5	1	0	4	8	0	0	0	1	0	0	0	0	0	1	0	0	0	0	0.78	6000
60	-3.5	-3.5	NEG	44	3	0	0	0	1	44		Black	0			0	2	2	4	2			0	0	63	286	No	Unknown	0	0	0	0	9	0	0	0	0	0	0	0	0	0	1	0	0	1	0	0.89	5400
61	-1	-1	NEG	43	5	1	1	0	2	43		White	0			0	2	0	2	1			0	0	63	130	No	Unknown	1	1	0	0	8	0	0	0	0	1	0	0	1	0	1	0	0	1	0	1.44	975
62	0.2	0.5	POS	26	5	1	0	1	3	26		Asian	0			0	5	1	6	2	2	2	1	1	63	125	No	None	0	0	0	0	6	1	0	1	0	0	0	0	0	0	0	0	0	0	0	4.3	300
62	1.5	1	NEG	41	4	1	1	0	3	41		Black	0			0	2	1	3	1			0	0	64	149	No	None	3	0	0	3	13	0	0	0	1	0	0	0	0	0	0	0	0	0	0	0.16	6000
63	-1	-1.33333	NEG	40	3.33333	0	1	0	2	40		Asian	0			0	4	0	4	3			0	0	60	120	No	Unknown	2	1	0	0	8	0	0	1	1	1	0	0	1	1	0	0	0	0	0	0.53	6000
64	-0.875	-1	NEG	46	4.28571	1	0	0	2	46		White	0			1	8	1	10	7			0	0	63	160	No	Unknown	0	0	0	0	8	0	0	0	1	0	0	0	0	0	0	0	0	0	0	1.8	7200
66	0.875	1	NEG	41	4.5	1	0	0	3	41		White	0			1	8	5	14	4			0	0	67	133	No	None	1	0	0	1	9	0	0	0	1	0	0	0	0	0	0	0	0	0	0	1.4	3600
67	-1.25	0	NEG	31	4.5	1	0	0	2	31		Black	0			1	4	1	6	2			0	0	63	168	No	None	3	0	0	1	6	0	0	0	0	1	0	1	0	0	0	0	0	0	0	13	750
68	-2.5	-2	NEG	44	4	1	0	0	2	44		Black	0			2	6	3	11	3			0	0	77	222	No	None	3	0	0	3	6	0	0	0	1	0	0	0	0	1	0	0	0	0	0	0.54	6000
70	4	4	NEG	41	3.5	0	0	0	3	41		White	1	24	White	4	13	3	20	2			0	0	65	117	No	None	1	0	0	1	16	0	0	0	1	0	0	0	0	0	0	0	0	0	0	1.2	3000
71	2	5	NEG	35	5	1	0	0	3	35		Asian	0			0	2	0	2	1			0	0	60	136	No	None	2	0	0	2	10	0	0	0	1	0	0	0	0	0	0	0	0	0	0	0.16	6450
72	-3	-3	NEG	34	3.66667	0	0	0	1	34		White	0			1	4	2	7	3			0	0	64	120	No	None	1	0	0	1	11	0	0	0	1	0	0	0	0	1	0	0	0	0	0	0.34	6900
73	0.5	0	NEG	36	4.5	1	1	0	2	36		Black	0			1	6	4	11	2			0	0	69	200	No	None	0	0	0	0	9	1	0	0	1	1	0	0	1	0	0	0	0	0	0	2.9	2400
74	-3	-3	NEG	38	3.5	0	0	0	1	38		White	0			0	2	0	2	2			0	0	67	116	No	None	0	0	0	0	28	0	0	0	1	0	0	0	0	0	0	0	0	0	0	0.14	6600
75	1.56522	0.5	POS	23	4.5	1	1	1	3	41		White	1	23	White	1	23	2	26	2	2	2	1	1	67	112	No	None	2	0	0	2	17	0	0	0	1	0	0	0	0	0	0	0	0	0	0	5	2475
76	-4	-4	NEG	42	4.5	1	1	0	1	42		White	0			1	2	0	3	2			0	0	60	103	No	None	1	1	0	0	19	0	1	0	0	0	0	0	0	0	0	0	0	0	0	0.018	9750
77	-0.8	-1	POS	34	4.66667	1	0	1	2	34		White	0			0	5	0	5	3	1	1	0.33	1	67	123	No	None	3	0	2	0	5	0	0	0	1	0	0	0	0	0	0	0	0	0	0	0.75	7200
78	1	1	POS	41	4	1	1	1	3	41		White	0			0	5	1	5	3	3	2	0.67	1	70	150	No	None	3	1	0	2	6	0	0	0	1	0	0	0	0	0	0	0	0	0	0	0.16	4800
79	-0.5	-0.5	POS	39	4.5	1	1	1	2	39		White	0			0	2	0	2	2	1	1	0.5	1	64	180	No	None	1	1	0	0	20	0	0	0	1	0	0	0	0	0	0	0	0	0	0	0.16	6825
80	-2.66667	-3	NEG	38	4	1	1	0	1	38		Black	0			1	3	1	5	2			0	0	61	175	No	Unknown	10	6	0	3	5	0	0	0	1	1	1	0	0	0	0	0	0	0	0	1.3	150
81	0	1	NEG	29	3	0	0	0	3	29		White	0			1	2	2	5	1			0	0	60	172	No	None	1	0	0	0	18	0	0	0	1	0	0	0	0	0	0	0	0	0	0	0.22	7800
82	0	0	POS	42	4	1	0	1	2	42		White	0			1	4	0	5	3	3	1	0.33	1	64	185	No	None	2	0	0	2	8	0	0	0	1	0	0	0	0	0	1	0	0	0	0	0.18	5400
83	1.14286	2	NEG	45	3	0	0	0	3	45		Black	0			1	7	0	8	5			0	0	61	175	No	None	1	1	0	0	8	0	0	0	1	0	0	0	0	0	1	0	0	0	0	0.2	9000
84	1.06667	2	NEG	31	5	1	0	0	3	42		White	1	31	White	2	15	0	17	1			0	0	62	108	No	Unknown	0	0	0	0	25	0	0	0	1	0	0	0	0	0	1	0	0	0	0	5	3075
85	-3.2	-2.75	NEG	40	4.25	1	0	0	1	40		White	0			0	5	3	8	4			0	0	67	125	No	None	1	0	0	0	11	0	0	0	1	0	0	0	0	0	1	0	0	0	0	0.6	6600
86	-2	-2	NEG	47	3	0	0	0	2	47		White	0			0	2	0	2	2			0	0	68	126	No	None	4	0	0	3	7	0	0	0	1	0	0	0	0	0	0	0	0	0	0	1.6	7200
87	-2.6	-2.33333	NEG	34	3.33333	0	0	0	2	34		White	0			1	5	1	7	3			0	0	64	120	No	None	1	0	0	1	11	0	0	0	1	0	0	0	0	1	0	0	0	0	0	0.34	6900
88	-3.22222	-3.5	NEG	39	5	1	1	0	1	39		White	0			2	9	0	11	2			0	0	61	120	No	None	0	0	0	0	5	0	0	0	1	0	0	0	0	0	1	0	0	0	0	1.2	7800
89	-4	-4	POS	32	3	0	1	1	1	32		White	0			1	3	6	10	2	2	2	1	1	69	135	No	None	0	0	0	0	6	0	0	0	0	0	0	0	0	0	1	0	0	0	0	1.7	3600
90	-0.375	-0.75	NEG	41	4	1	0	0	2	41		White	0			1	5	4	10	4			0	0	62	120	No	None	1	0	0	0	5	0	0	0	1	0	0	0	0	0	0	0	0	0	0	1.1	7200
91	-1	-1	NEG	20	5	1	1	0	2	52		White	1	20	White	1	18	1	20	2			0	0	66	204	No	None	0	0	0	0	12	0	0	0	1	0	0	0	0	0	0	0	0	0	0	3.3	1950
92	-3	-3	NEG	43	4	1	0	0	1	43		White	0			0	2	0	2	1			0	0	62	168	No	Unknown	1	0	0	1	8	0	0	0	1	0	0	0	0	0	0	0	0	0	0	0.37	9000
93	2.875	2.5	POS	41	5	1	1	1	3	41		White	1	26	White	2	16	0	18	2	1	1	0.5	1	69	143	No	None	1	0	0	1	15	0	0	0	1	0	0	0	0	0	1	0	0	0	0	3	8400
94	-0.333333	0	POS	40	5	1	1	1	2	40		White	0			1	9	1	11	3	3	2	0.67	1	63	112	No	Unknown	0	0	0	0	8	0	0	0	1	0	0	0	0	0	0	0	0	0	0	0.55	5400
95	-1.5	-1.5	NEG	41	3.5	0	1	0	2	41		White	0			1	2	1	4	2			0	0	66	156	Yes	4	1	0	0	0	13	0	0	0	1	0	0	0	0	0	0	0	0	0	0	4.4	7200
[truncated: 3 more columns]
